# Supplementary material for: Dissecting Context-Specific Effects of ERK5 Signaling in Triple-Negative Breast Cancer
Source: Cancers (Basel). 2026 Jan 26;18(3):376. doi: 10.3390/cancers18030376 (PMC12896816; doi:10.3390/cancers18030376)
Supplement: Supplementary file 1 [file cancers-18-00376-s001.zip]

Archive with 3 entries (3 files):
- Supplemental Figure S8A-E_OrigionalWesternBlotImages.pdf
- Supplemental Figures S1-S7.pdf
- Supplemental Tables S1-S4.pdf
